# Supplementary material for: The Potyviruses: An Evolutionary Synthesis Is Emerging
Source: Viruses. 2020 Jan 22;12(2):132. doi: 10.3390/v12020132 (PMC7077269; doi:10.3390/v12020132)
Supplement: Supplementary file 1 [file viruses-12-00132-s001.zip]

Archive with 4 entries (3 files):
- viruses-696740-suppl/
- viruses-696740-suppl/viruses-696740.Figure S1.pdf
- viruses-696740-suppl/viruses-696740.Table S1-4.pdf
- viruses-696740-suppl/viruses-696740.Table S5.xlsx
