# Supplementary material for: The Potyviruses: An Evolutionary Synthesis Is Emerging
Source: Viruses. 2020 Jan 22;12(2):132. doi: 10.3390/v12020132 (PMC7077269; doi:10.3390/v12020132)
Supplement: Supplementary file 1 [file viruses-12-00132-s001.zip › viruses-696740-suppl/viruses-696740.Table S5.xlsx]

## Sheet: Supplementary Datafile 2 -Count
Alphabetical				Numeric			Zipf's	Log Rank
Country	No seqs		Country	No seqs			X-logColE	Y-logColG
Albania	1		China	465		1	2.66745	0
Algeria	2		USA	363		2	2.55991	0.30103
Argentina	26		South Korea	207		3	2.31597	0.477121
Australia	186		Australia	186		4	2.26951	0.60206
Austria	1		Turkey	134		5	2.1271	0.69897
Bangladesh	5		Iran	107		6	2.02938	0.778151
Belarus	2		Japan	107		7	2.02938	0.845098
Belgium	9		Kenya	68		8	1.83251	0.90309
Brazil	38		France	63		9	1.79934	0.954243
Bulgaria	1		India	56		10	1.74819	1
Canada	26		Taiwan	47		11	1.6721	1.04139
Chile	13		Greece	45		12	1.65321	1.07918
China	465		Viet Nam	42		13	1.62325	1.11394
Colombia	25		United Kingdom	41		14	1.61278	1.14613
Comoros	2		South Africa	40		15	1.60206	1.17609
Cook Islands	1		Mexico	39		16	1.59106	1.20412
Croatia	3		Brazil	38		17	1.57978	1.23045
Czech Republic	17		Tanzania	35		18	1.54407	1.25527
Denmark	1		Poland	32		19	1.50515	1.27875
East Timor	17		Germany	31		20	1.49136	1.30103
Ecuador	4		Russia	30		21	1.47712	1.32222
Egypt	7		Argentina	26		22	1.41497	1.34242
Ethiopia	14		Canada	26		23	1.41497	1.36173
Finland	1		Colombia	25		24	1.39794	1.38021
France	63		Uganda	25		25	1.39794	1.39794
Germany	31		New Zealand	23		26	1.36173	1.41497
Ghana	1		Slovakia	19		27	1.27875	1.43136
Greece	45		Spain	19		28	1.27875	1.44716
Guadeloupe	1		Peru	18		29	1.25527	1.4624
Hungary	4		Czech Republic	17		30	1.23045	1.47712
India	56		East Timor	17		31	1.23045	1.49136
Indonesia	3		Israel	15		32	1.17609	1.50515
Iran	107		Papua New Guinea	15		33	1.17609	1.51851
Israel	15		Ethiopia	14		34	1.14613	1.53148
Italy	11		Chile	13		35	1.11394	1.54407
Japan	107		Italy	11		36	1.04139	1.5563
Jordan	1		Tunisia	10		37	1	1.5682
Kenya	68		Belgium	9		38	0.954243	1.57978
Latvia	3		Mozambique	9		39	0.954243	1.59106
Lebanon	1		Syria	8		40	0.90309	1.60206
Malawi	3		Zimbabwe	8		41	0.90309	1.61278
Mayotte	1		Egypt	7		42	0.845098	1.62325
Mexico	39		Slovenia	7		43	0.845098	1.63347
Mozambique	9		Trinidad and Tobago	7		44	0.845098	1.64345
Myanmar	1		Ukraine	7		45	0.845098	1.65321
Netherlands	3		Sudan	6		46	0.778151	1.66276
New Zealand	23		Bangladesh	5		47	0.69897	1.6721
Nigeria	3		Ecuador	4		48	0.60206	1.68124
Pakistan	3		Hungary	4		49	0.60206	1.6902
Papua New Guinea	15		Croatia	3		50	0.477121	1.69897
Peru	18		Indonesia	3		51	0.477121	1.70757
Philippines	2		Latvia	3		52	0.477121	1.716
Poland	32		Malawi	3		53	0.477121	1.72428
Russia	30		Netherlands	3		54	0.477121	1.73239
Rwanda	3		Nigeria	3		55	0.477121	1.74036
Saudi Arabia	2		Pakistan	3		56	0.477121	1.74819
Serbia	2		Rwanda	3		57	0.477121	1.75587
Serbia and Montenegro	1		Switzerland	3		58	0.477121	1.76343
Slovakia	19		Thailand	3		59	0.477121	1.77085
Slovenia	7		Algeria	2		60	0.30103	1.77815
South Africa	40		Belarus	2		61	0.30103	1.78533
South Korea	207		Comoros	2		62	0.30103	1.79239
Spain	19		Philippines	2		63	0.30103	1.79934
Sudan	6		Saudi Arabia	2		64	0.30103	1.80618
Switzerland	3		Serbia	2		65	0.30103	1.81291
Syria	8		Venezuela	2		66	0.30103	1.81954
Taiwan	47		Albania	1		67	0	1.82607
Tanzania	35		Austria	1		68	0	1.83251
Thailand	3		Bulgaria	1		69	0	1.83885
Trinidad and Tobago	7		Cook Islands	1		70	0	1.8451
Tunisia	10		Denmark	1		71	0	1.85126
Turkey	134		Finland	1		72	0	1.85733
Uganda	25		Ghana	1		73	0	1.86332
Ukraine	7		Guadeloupe	1		74	0	1.86923
United Kingdom	41		Jordan	1		75	0	1.87506
Uruguay	1		Lebanon	1		76	0	1.88081
USA	363		Mayotte	1		77	0	1.88649
Venezuela	2		Myanmar	1		78	0	1.89209
Viet Nam	42		Serbia and Montenegro	1		79	0	1.89763
Yemen	1		Uruguay	1		80	0	1.90309
Zambia	1		Yemen	1		81	0	1.90849
Zimbabwe	8		Zambia	1		82	0	1.91381
	2610			2610
